# Supplementary material for: Application and Performance of Artificial Intelligence Technology in Detection, Diagnosis and Prediction of Dental Caries (DC)—A Systematic Review
Source: Diagnostics (Basel). 2022 Apr 26;12(5):1083. doi: 10.3390/diagnostics12051083 (PMC9139989; doi:10.3390/diagnostics12051083)
Supplement: Supplementary file 1 [file diagnostics-12-01083-s001.zip]

Archive with 1 entries (1 files):
- diagnostics-1666673-supplementary.pdf
